# Supplementary material for: High-Throughput Sequencing for the Detection of Viruses in Grapevine: Performance Analysis and Best Practices
Source: Viruses. 2024 Dec 20;16(12):1957. doi: 10.3390/v16121957 (PMC11680390; doi:10.3390/v16121957)
Supplement: Supplementary file 1 [file viruses-16-01957-s001.zip]

Archive with 1 entries (1 files):
- viruses-3346352-supplementary.pdf
